# Supplementary material for: Virome of Terrestrial Mammals and Bats from Southern Brazil: Circulation of New Putative Members of the Togaviridae Family and Other Findings
Source: Pathogens. 2025 Mar 24;14(4):310. doi: 10.3390/pathogens14040310 (PMC12030598; doi:10.3390/pathogens14040310)
Supplement: Supplementary file 1 [file pathogens-14-00310-s001.zip]

Archive with 1 entries (1 files):
- pathogens-3474013-supplementary.xlsx
